# Supplementary material for: CircRNA protein tyrosine phosphatase receptor type a suppresses proliferation and induces apoptosis of lung adenocarcinoma cells via regulation of microRNA-582-3p
Source: Bioengineered. 2022 May 13;13(5):12182–92. doi: 10.1080/21655979.2022.2073319 (PMC9276004; doi:10.1080/21655979.2022.2073319)
Supplement: Supplemental Material [file KBIE_A_2073319_SM6292.zip]

Archive with 4 entries (4 files):
- Certificate_of_editing.pdf
- ethical approval.pdf
- Supplementary Figure 1 (1).tif
- Supplementary materials.zip
